# Supplementary material for: The Diagnostic Accuracy of the Paris System for Reporting Upper Urinary Tract Cytology: The Atypical Urothelial Cell Conundrum
Source: Cancers (Basel). 2025 Mar 25;17(7):1097. doi: 10.3390/cancers17071097 (PMC11988173; doi:10.3390/cancers17071097)
Supplement: Supplementary file 1 [file cancers-17-01097-s001.zip]

Archive with 1 entries (1 files):
- cancers-3535057-supplementary.xlsx
