# Supplementary material for: The Diagnostic Accuracy of the Paris System for Reporting Upper Urinary Tract Cytology: The Atypical Urothelial Cell Conundrum
Source: Cancers (Basel). 2025 Mar 25;17(7):1097. doi: 10.3390/cancers17071097 (PMC11988173; doi:10.3390/cancers17071097)
Supplement: Supplementary file 1 [file cancers-17-01097-s001.zip › cancers-3535057-supplementary.xlsx]

## Sheet: All cases
L/R	Ureteric washing	Ureteric Urine	Kidney washing	Kidney Urine	Number of samples	HGUC	AUC	N-HGUC	Biopsy Y/N/NU	Ureter/Kidney	R/L	Benign/LG/HG	G1/2/3	pT
R	0	1	0	0	1	1	0	0	Y	U	R	HG	G2	a
R	0	1	0	0	1	1	0	0	Y	U	R	HG	G3	x
L	1	0	0	0	1	0	1	0	N
L	1	0	0	0	1	0	1	0	N
L	0	0	0	1	1	0	1	0	N
R	1	0	0	0	1	1	0	0	Y	U	R	B
R	1	0	1	0	2	0	1	0	N
L	1	0	0	0	1	1	0	0	NU	K	L	HG	G3	3
L	1	0	0	1	2	0	1	0	NU	K	L	HG	G2	2
R	1	0	0	0	1	1	0	0	N
R	1	0	0	0	1	0	0	1	Y	U	L	B
R	0	0	1	0	1	0	0	1	Y	U	L	B
L	1	0	0	0	1	0	1	0	Y	U	L	B
L	0	0	0	1	1	0	1	0	Y	K	L	LG	G1	a
L	1	0	0	0	1	0	0	1	Y	U/K	L	B
L	0	1	0	0	1	1	0	0	NU	U	L	HG	G3	1
L	0	1	0	0	1	1	0	0	NU	U	L	HG	G3	3
R	0	1	0	0	1	0	0	1	N
R	0	0	0	1	1	0	1	0	N
L	0	1	0	0	1	0	1	0	N
L	0	0	0	1	1	0	0	1	Y	U	L	B
L	0	1	0	0	1	0	0	1	N
R	0	1	0	0	1	1	0	0	N
L	0	0	0	1	1	0	1	0	N
L	0	1	0	0	1	1	0	0	N
L	0	0	0	1	1	1	0	0	NU	U	L	HG	G3	a
L	0	0	0	1	1	0	1	0	Y	K	L	LG	G2	a
L	1	0	0	0	1	0	0	1	N
R	0	1	0	1	2	0	1	0	Y	K	L	LG	G2	x
L	1	0	0	0	1	1	0	0	Y	U	L	HG	G3	a
L	0	1	0	0	1	0	1	0	Y	U	L	B
R	1	0	0	0	1	0	1	0	Y	U	R	B
R	0	0	0	1	1	0	1	0	NU	U	R	B
L	0	1	0	0	1	0	1	0	Y	U	L	B
L	0	1	0	0	1	1	0	0	Y	U	L	HG	G3	a
L	0	0	0	1	1	0	1	0	Y	U	L	HG	G3	a
L	0	1	0	1	2	0	1	0	Y	K	L	LG	G2	a
L	1	0	0	0	1	0	1	0	N
R	1	0	0	0	1	1	0	0	N
R	0	0	0	1	1	0	1	0	Y	U	L	B
L	0	0	0	1	1	0	1	0	Y	U	L	B
L	0	1	0	0	1	1	0	0	Y	K	L	B
L	0	0	0	1	1	1	0	0	Y	K	L	B
L	0	0	1	0	1	1	0	0	N
R	1	0	0	0	1	0	0	1	N
L	0	1	0	0	1	0	1	0	N
R	0	1	0	0	1	0	1	0	N
R	0	0	0	1	1	0	1	0	NU	K	R	B
L	0	1	0	0	1	0	0	0	N
R	1	0	0	0	1	0	0	1	N
L	1	0	0	0	1	0	1	0	N
L	0	1	0	0	1	1	0	0	Y	U	L	HG	G3	2
R	0	1	0	0	1	1	0	0	N
L	0	1	0	0	1	0	1	0	Y	U	L	B
R	0	1	0	0	1	0	1	0	Y	U	L	B
R	0	1	0	0	1	0	1	0	N
R	1	0	0	0	1	0	1	0	Y	U	?	LG	G2	a/4
R	0	0	1	0	1	0	1	0	Y	U	?	LG	G2	a/4
L	1	0	0	0	1	0	1	0	Y	U	L	B
R	0	1	0	0	1	0	1	0	N
L	1	0	0	0	1	0	0	1	N
L	1	0	0	0	1	0	0	1	Y	K	L	B
L	0	0	0	1	1	0	0	1	N
L	1	0	0	0	1	0	1	0	N
R	0	1	0	0	1	1	0	0	N
R	0	1	0	0	1	0	1	0	N
L	0	0	1	0	1	0	1	0	Y	K	L	B
L	0	1	0	0	1	1	0	0	Y	U	L	B
L	0	0	1	0	1	1	0	0	Y	K	L	B
L	1	0	0	0	1	1	0	0	Y	U	L	HG	G3	1
R	1	0	0	0	1	0	1	0	Y	,	.	B
R	1	0	0	0	1	0	0	1	Y	U	R	B
R	0	0	0	1	1	1	0	0	Y	U	R	HG	G2	1
R	1	0	0	0	1	0	1	0	N
L	0	1	0	0	1	0	0	1	N
R	0	0	0	1	1	0	1	0	N
L	1	0	0	0	1	0	1	0	NU	U	L	HG	G2	2
R	0	1	0	0	1	0	1	0	N
R	0	0	0	1	1	0	1	0	N
R	1	0	0	0	1	0	1	0	Y	U/K	R	B
R	1	0	0	0	1	0	1	0	Y	K	R	B
L	0	1	0	0	1	0	1	0	N
R	1	0	0	0	1	0	1	0	N
R	1	0	0	0	1	0	1	0	N
Transplant	1	0	0	0	1	0	1	0	Y	U	T	LG	G2	a
R	1	0	0	0	1	0	1	0	N
R	0	1	0	0	1	0	1	0	N
R	0	1	0	0	1	0	1	0	N
R	1	0	0	0	1	0	0	1	N
R	1	0	0	0	1	0	1	0	N
R	1	0	0	0	1	0	1	0	N
L	0	1	0	0	1	0	1	0	N
R	1	0	0	0	1	0	1	0	NU	K	R	HG	G2	a
R	0	0	0	1	1	1	0	0	NU	K	R	HG	G2	a
R	1	0	0	0	1	1	0	0	Y	U	R	HG	G3	1
R	0	1	0	0	1	0	1	0	N
L	1	0	0	0	1	0	1	0	N
R	1	0	0	0	1	0	1	0	Y	U	R	B
L	1	0	0	0	1	0	1	0	Y	U	L	HG	G3	a
L	1	0	0	0	1	0	1	0	Y	K	L	LG	G2	a
L	1	0	0	0	1	0	1	0	Y	U	L	B
L	1	0	0	0	1	0	0	1	Y	U/U	L	B
L	0	0	0	1	1	0	1	0	Y	U/U	L	B
L	0	1	0	0	1	1	0	0	NU	U	L	HG	G3	1

## Sheet: InstrumentedVSatypia
Sex	L/R	Ureteric washing	Ureteric Urine	Kidney washing	Kidney Urine	Atypia/Low grade UC	Instrumented + Atypia	Non-instrumented + Atypia
M	R	0	1	0	0	0	0	1
F	R	0	1	0	0	0	0	1
M	R	1	0	0	0	0	1	0
M	L	1	0	0	0	0	1	0
M	L	1	0	0	0	1	2	1
M	L	0	0	0	1	1	1	2
M	R	1	0	0	0	0	1	0
M	R	0	0	1	0	0	1	0
M	L	1	0	0	0	1	2	1
F	L	0	0	0	1	1	1	2
M	L	1	0	0	0	0	1	0
M	L	0	1	0	0	0	0	1
M	L	0	1	0	0	0	0	1
M	L	0	0	0	1	0	0	1
F	L	0	0	0	1	0	0	1
M	L	0	0	0	1	1	1	2
F	R	0	1	0	0	1	1	2
F	R	0	0	0	1	1	1	2
F	L	1	0	0	0	0	1	0
M	L	0	1	0	0	1	1	2
M	R	1	0	0	0	1	2	1
M	R	0	0	0	1	1	1	2
M	L	0	1	0	0	1	1	2
F	L	0	1	0	0	0	0	1
F	L	0	0	0	1	1	1	2
F	L	0	1	0	0	1	1	2
F	L	0	0	0	1	1	1	2
M	R	0	0	0	1	1	1	2
M	L	0	0	0	1	1	1	2
F	L	0	1	0	0	0	0	1
F	L	0	0	0	1	0	0	1
F	R	0	0	0	1	1	1	2
M	L	0	1	0	0	0	0	1
M	L	0	1	0	0	1	1	2
M	R	0	1	0	0	1	1	2
F	R	1	0	0	0	1	2	1
F	R	0	0	1	0	1	2	1
M	L	1	0	0	0	1	2	1
F	L	1	0	0	0	0	1	0
F	L	0	0	1	0	1	2	1
M	L	0	1	0	0	0	0	1
F	L	0	0	1	0	0	1	0
M	L	1	0	0	0	0	1	0
F	R	1	0	0	0	1	2	1
F	R	1	0	0	0	0	1	0
F	R	0	0	0	1	0	0	1
F	L	1	0	0	0	1	2	1
F	R	1	0	0	0	1	2	1
M	R	1	0	0	0	1	2	1
F	Transplant	1	0	0	0	1	2	1
M	R	1	0	0	0	1	2	1
M	R	0	0	0	1	0	0	1
M	R	1	0	0	0	0	1	0
F	R	1	0	0	0	1	2	1
M	L	1	0	0	0	1	2	1
F	L	1	0	0	0	1	2	1
F	L	1	0	0	0	1	2	1
M	L	1	0	0	0	0	1	0
M	L	0	0	0	1	1	1	2
		25	14	4	16	34	17	17
		59

## Sheet: Histo-Cyto correlation
Ureteric washing	Ureteric Urine	Kidney washing	Kidney Urine	High Grade UC	Atypia/Low grade UC	Normal/acellular		Biopsy Y/N/NU	time gap	B/LG/HG	G1/2/3	pT	Subsequent NU	Cause if no NU	Follow up	Change in Dx
0	1	0	0	1	0	0		Y	28	HG	G2	a	No	concomitant lung ca	N
0	1	0	0	1	0	0		Y	0	HG	G3	x	Yes		Y
1	0	0	0	1	0	0		Y	60	B			N/A	benign	Y
1	0	0	0	1	0	0		NU	43	HG	G3	3	N/A		Y
1	0	0	0	0	1	0		NU	41	HG	G2	2	N/A		Y
0	0	0	1	0	1	0		NU	33	HG	G2	2	N/A		Y
1	0	0	0	0	0	1		Y	51	B			N/A	benign	Y
0	0	1	0	0	0	1		Y	51	B			N/A	benign	Y
1	0	0	0	0	1	0		Y	51	B			N/A	benign	Y
0	0	0	1	0	1	0		Y	71	LG	G1	a	N/A		Y
1	0	0	0	0	0	1		Y	0	B			N/A		N
0	1	0	0	1	0	0		NU	28	HG	G3	1	N/A		Y
0	1	0	0	1	0	0		NU	23	HG	G3	3	N/A		Y
0	0	0	1	0	0	1		Y	48	B			N/A	benign	N
0	0	0	1	1	0	0		Y	41	HG	G3	a	No: Distal ureteric resection and reimplanation	Not fit for nephrou	Y
0	0	0	1	0	1	0		Y	86	LG	G2	a	N/A		Y
0	1	0	0	0	1	0		Y	0	LG	G2	x	Yes		Y
0	0	0	1	0	1	0		Y	0	LG	G2	x	Yes		Y
1	0	0	0	1	0	0		Y	47	HG	G3	a	No	Pt deceased colorectal metast	Y
0	1	0	0	0	1	0		Y	0	B			N/A	benign	N
1	0	0	0	0	1	0		Y	0	B			N/A	benign	Y
0	0	0	1	0	1	0		NU	75	B	N/A		N/A		Y
0	1	0	0	0	1	0		Y	0	B			N/A	benign	Y
0	1	0	0	1	0	0		Y	0	HG	G3	a	Yes		Y
0	0	0	1	0	1	0		Y	0	HG	G3	a	No	Not fit for nephrou	Y
0	1	0	0	0	1	0		Y	0	LG	G2	a	No	Ablation	Y
0	0	0	1	0	1	0		Y	0	LG	G2	a	N/A		Y
0	0	0	1	0	1	0		Y	0	B			N/A	benign	N
0	0	0	1	0	1	0		Y	0	B			N/A	benign	N
0	1	0	0	1	0	0		Y	0	B			N/A	benign	Y
0	0	0	1	1	0	0		Y	0	B			N/A	benign	Y
0	0	0	1	0	1	0		NU	86	B	N/A		N/A		Y
0	1	0	0	1	0	0		Y	0	HG	G3	2	Yes		Y
0	1	0	0	0	1	0		Y	44	B			N/A	benign	Y
0	1	0	0	0	1	0		Y	34	B			N/A	benign	Y
1	0	0	0	0	1	0		Y	0	LG	G2	a	Yes		Y
0	0	1	0	0	1	0		Y	0	LG	G2	a	Yes		Y
1	0	0	0	0	1	0		Y	0	B			N/A	benign	N
1	0	0	0	0	0	1		Y	0	B			N/A	benign	N
0	0	1	0	0	1	0		Y	0	B			N/A	benign	Y
0	1	0	0	1	0	0		Y	0	B			N/A	benign	Y	LG G2a
0	0	1	0	1	0	0		Y	0	B				benign	Y
1	0	0	0	1	0	0		Y	175	HG	G3	1	Yes		Y
1	0	0	0	0	1	0		Y	155	B	N/A		N/A		Y
1	0	0	0	0	0	1		Y	74	B	N/A		N/A		Y
0	0	0	1	1	0	0		NU	34	HG	G2	1	N/A		Y
1	0	0	0	0	1	0		NU	131	HG	G2	2	N/A		Y
1	0	0	0	0	1	0		Y	0	B			N/A	benign	Y
1	0	0	0	0	1	0		Y	0	B			N/A	benign	N
1	0	0	0	0	1	0		Y	0	LG	G2	a	Ablation		Y
1	0	0	0	0	1	0		NU	24	HG	G2	a	N/A		Y
0	0	0	1	1	0	0		NU	24	HG	G2	a	N/A		Y
1	0	0	0	1	0	0		Y	0	HG	G3	1	Yes		Y
1	0	0	0	0	1	0		Y	0	B				benign	y
1	0	0	0	0	1	0		Y	0	HG	G3	a	No	Not fit for nephrou	Y
1	0	0	0	0	1	0		Y	52	LG	G2	a		benign	Y
1	0	0	0	0	1	0		Y	0	B				benign	Y
1	0	0	0	0	0	1		Y	0	B				benign	Y
0	0	0	1	0	1	0		Y	0	B
25	14	4	16	18	34	7	NO biopsy	0	27.2881	19
							NephroU	11	39.6598	10
59							Biopsy	48	0	30
								59
